# Supplementary material for: The molecular identity of fleas (Siphonaptera) carrying Rickettsia felis, Bartonella clarridgeiae and Bartonella rochalimae from dogs and cats in Northern Laos
Source: Heliyon. 2020 Jul 15;6(7):e04385. doi: 10.1016/j.heliyon.2020.e04385 (PMC7364039; doi:10.1016/j.heliyon.2020.e04385)
Supplement: Supplementary file 1 — SuppS1.xlsx [file mmc1.xlsx]

## Sheet: Table S1
		Laos (2019)							Rickettsia (HEX)			Bartonella (FAM)						AusDiagnostics anemia panel 2019
										RESULT						RESULT		Anaplasma platys				Babesia spp.		Bartonella spp.				Mycoplasma spp.
#	COX1	Identifier	flea species		sex	haplotype	locality	host	Run (Ct)	Rickettsia	species	Run1	Run2	Run3	Run (Ct)	Bartonella	species	A. platys	copy	melt	take off	B. vogeli	B. gibsoni	Bartonella spp.	copy	melt	take off	M. haemofelis/haemocanis	M. haematoparvum	M. haemominutum	SPIKE
1	JS5443	P61/19-A1	Ctenocephalides orientis		F	Co_h1	Ban Nam Tuan, Xayabouli, Lao PDR	Canis familiaris	23.53	POSITIVE	Rickettsia sp. genotype RF2125	-						neg				neg	neg	neg				neg	neg	neg	OK
	JS5469	P61/19-A2	Ctenocephalides orientis		F	Co_h1	Ban Nam Tuan, Xayabouli, Lao PDR	Canis familiaris	24.5031	POSITIVE	-	-	-					neg				neg	neg	pos	24	84.66	25.6	neg	neg	neg	OK
	JS5435	P61/19-A3	Ctenocephalides felis	felis	M	Cf_h1	Ban Nam Tuan, Xayabouli, Lao PDR	Canis familiaris	23.2245	POSITIVE	-	-	-					neg				neg	neg	pos	21	84.55	25.76	neg	neg	neg	OK
2	JS5405	P61/19-B1	Ctenocephalides felis	felis	F	Cf_h1	SK Clinic, LPB, Luang Prabang Province, Lao PDR	Felis catus	20.33	POSITIVE	Rickettsia felis	-						neg				neg	neg	neg				neg	neg	neg	OK
3	JS5444	P61/19-C1	Ctenocephalides felis	felis	M	Cf_h1	B.Konekham, Luang Prabang Province, Lao PDR	Canis familiaris	22.36	POSITIVE	Rickettsia felis	-						neg				neg	neg	neg				neg	neg	neg	OK
4	JS5445	P61/19-C2	Ctenocephalides felis	felis	M	Cf_h1	B.Konekham, Luang Prabang Province, Lao PDR	Canis familiaris	38.52	SUSPECT	Rickettsia felis	-						pos	424	84.92	22.71	neg	neg	neg				neg	neg	neg	OK
	JS5436	P61/19-C3	Ctenocephalides felis	felis	F	Cf_h1	B.Konekham, Luang Prabang Province, Lao PDR	Canis familiaris	21.1016	POSITIVE	-	-						neg				neg	neg	neg				neg	neg	neg	OK
5	JS5446	P61/19-D1	Pulex irritans		M	Pi_h1	B.Soynafar, Xieng Khouang Province, Lao PDR	Canis familiaris	30.29	POSITIVE	Rickettsia felis	-	36.2954		36.2954	SUSPECT	Bartonella rochalimae	neg				neg	neg	neg	4027	84.69	16.61	neg	neg	neg	OK
	JS5437	P61/19-D2	Ctenocephalides felis	felis	F	Cf_h1	B.Soynafar, Xieng Khouang Province, Lao PDR	Canis familiaris	23.0788	POSITIVE	-	-	29.3366		29.3366	POSITIVE	Bartonella clarridgeiae	neg				neg	neg	neg	118713	84.5	11.74	neg	neg	neg	OK
	JS5470	P61/19-D3	Ctenocephalides orientis		M	Co_h1	B.Soynafar, Xieng Khouang Province, Lao PDR	Canis familiaris	24.5419	POSITIVE	-	-						neg				neg	neg	neg				neg	neg	neg	OK
6	JS5406/JS5432	P61/19-E1	Ctenocephalides felis	felis	F	Cf_h1	B.Nong, Xieng Khouang Province, Lao PDR	Felis catus	31.52	POSITIVE	Rickettsia felis	23.77	24.5915		24.1808	POSITIVE	Bartonella clarridgeiae	neg				neg	neg	pos	1176912	84.49	7.61	neg	neg	neg	OK
	JS5438	P61/19-E2	Ctenocephalides felis	felis	F	Cf_h1	B.Nong, Xieng Khouang Province, Lao PDR	Felis catus	26.9576	POSITIVE	-	-	29.0453	29	29.0227	POSITIVE	Bartonella clarridgeiae	neg				neg	neg	pos	80197	84.51	12.12	neg	neg	neg	OK
	JS5432	P61/19-E3	Ctenocephalides felis	felis	M	Cf_h1	B.Nong, Xieng Khouang Province, Lao PDR	Felis catus	37.1315	SUSPECT	-	-	-					neg				neg	neg	pos	19	85.01	25.63	neg	neg	neg	OK
7	JS5407/JS5433	P61/19-F1	Ctenocephalides felis	felis	F	Cf_h1	SK Clinic, LPB, Luang Prabang Province, Lao PDR	Canis familiaris	23.78	POSITIVE	Rickettsia felis	-	35.9653		35.9653	SUSPECT	Bartonella clarridgeiae	neg				neg	neg	neg				neg	neg	neg	OK
8	JS5408/JS5434	P61/19-G1	Ctenocephalides felis	felis	F	Cf_h1	SK Clinic, LPB, Luang Prabang Province, Lao PDR	Canis familiaris	22.5	POSITIVE	Rickettsia felis	-	35.2285		35.2285	SUSPECT	Bartonella clarridgeiae	neg				neg	neg	neg				neg	neg	neg	OK
9	JS5449	P61/19-H1	Ctenocephalides orientis		F	Co_h1	B.Soynafar, Xieng Khouang Province, Lao PDR	Canis familiaris	23.55	POSITIVE	Rickettsia felis	-						neg				neg	neg	neg				neg	neg	neg	OK
	JS5440	P61/19-H2	Ctenocephalides felis	felis	F	Cf_h1	B.Soynafar, Xieng Khouang Province, Lao PDR	Canis familiaris	27.8259	POSITIVE	-	-	-					neg				neg	neg	pos	43	83.76	23.78	neg	neg	neg	OK
	JS5441	P61/19-H3	Ctenocephalides felis	felis	F	Cf_h1	B.Soynafar, Xieng Khouang Province, Lao PDR	Canis familiaris	32.6905	POSITIVE	-	-	-					neg				neg	neg	pos	472	83.86	20.08	neg	neg	neg	OK
10	JS5409/JS5448	P61/19-I1	Ctenocephalides felis	felis	F	Cf_h1	DFL Lab, LPB, Luang Prabang Province, Lao PDR	Canis familiaris	21.04	POSITIVE	Rickettsia felis	-						neg				neg	neg	neg				neg	neg	neg	OK
	JS5442	P61/19-I2	Ctenocephalides felis	felis	F	Cf_h1	DFL Lab, LPB, Luang Prabang Province, Lao PDR	Canis familiaris	20.9271	POSITIVE	-	-	37.492		37.492	POSITIVE	Bartonella clarridgeiae	neg				neg	neg	pos	-	-	-	neg	neg	neg	OK
	JS5447	P61/19-I3	Ctenocephalides felis	felis	M	Cf_h1	DFL Lab, LPB, Luang Prabang Province, Lao PDR	Canis familiaris	22.0588	POSITIVE	-	-						n/d				n/d	n/d	n/d				n/d	n/d	n/d	n/d
